# Supplementary material for: Metagenomic insights into the roles of Proteobacteria in the gastrointestinal microbiomes of healthy dogs and cats
Source: Microbiologyopen. 2018 Jun 17;7(5):e00677. doi: 10.1002/mbo3.677 (PMC6182564; doi:10.1002/mbo3.677)
Supplement: Supplementary file 1 [file MBO3-7-e00677-s001.xlsx]

## Sheet: Table S1
Table S1 "Protein Metabolism" Level 2 SEED subsystem relative sequence abundances for dog and cat faecal metagenome datasets
	Faecal metagenome sequence abundance, dog1	Proteobacteria sequence abundance, dog1	Subsystem fold-change difference, dog (Proteobacteria/Microbiome)	Faecal metagenome sequence abundance, cat2	Proteobacteria sequence abundance, cat2	Subsystem fold-change difference, cat (Proteobacteria/Microbiome)
Diphthamide biosynthesis	0.000102894	2.82048e-05	0.274114	0.00029713	0.000199442	0.671228
EC 3.4.11.- Aminopeptidases	2.14363e-05	0	0	4.14599e-05	0	0
EC 3.4.13.- Dipeptidases	0.00043087	0.000169229	0.39276	0.000442239	0	0
EC 3.4.17.- Metallocarboxypeptidases	0.000516615	8.46143e-05	0.163786	0.000490609	0.000398883	0.813036
EC 3.4.19.- Omega peptidases	5.35908e-05	0	0	6.90999e-06	0	0
EC 6.1.1.- Ligases forming aminoacyl-tRNA and related compounds	0.00815652	0.0110281	1.35206	0.00613607	0.00857599	1.39763
Glycine reductase, sarcosine reductase and betaine reductase	0.00066667	0.000620505	0.930753	0.000718639	0.000997208	1.38763
GroEL GroES	0.000568062	0.00064871	1.14197	0.000621899	0.00119665	1.92419
Inteins	1.50054e-05	0	0
Lipoprotein Biosynthesis	0.000246518	0.0005923	2.40267	0.00019348	0.000199442	1.03081
Modification of eukaryotic initiation factor 5A	0.000229369	0.000225638	0.983736	0.00018657	0.000199442	1.06899
N-linked Glycosylation in Bacteria	0.000765277	0.0005923	0.773969	0.000849929	0.000797766	0.938627
Peptide methionine sulfoxide reductase	2.14363e-05	0.000112819	5.26299	6.21899e-05	0	0
Peptidyl-prolyl cis-trans isomerase	0.000754558	0.000789733	1.04662	0.000843019	0.000797766	0.946321
Periplasmic disulfide interchange	0.000345125	0.000846143	2.4517	0.00029022	0.000598325	2.06163
Programmed frameshift	0.000334407	0.000197433	0.590399	0.00032477	0.000797766	2.45641
Prolyl-tRNA synthetase associated editing enzymes	0.00377065	0.00276407	0.733048	0.00367611	0.00358995	0.97656
Proteasome bacterial	0.00165274	0.00163588	0.989796	0.00130599	0.00199442	1.52713
Protein Acetylation and Deacetylation in Bacteria	0.000237943	0.000282048	1.18536	0.00031786	0.000598325	1.88236
Protein chaperones	0.00278458	0.00445635	1.60037	0.00211446	0.00498604	2.35807
Protein degradation	0.00127332	0.00129742	1.01893	0.00122998	0.00119665	0.972903
Proteolysis in bacteria, ATP-dependent	0.0029625	0.00372303	1.25672	0.00250833	0.00378939	1.51072
Putative TldE-TldD proteolytic complex	1.07182e-05	0.000141024	13.1575	6.90999e-06	0.000199442	28.8628
Ribosomal protein S12p Asp methylthiotransferase	0.00101394	0.0011564	1.1405	0.000822289	0.000797766	0.970178
Ribosomal protein S5p acylation	0.000222938	0.000197433	0.885599	0.00024185	0.000398883	1.6493
Ribosomal proteins, zinc requirement	0.000379423	0.000846143	2.23008	0.00026258	0.000398883	1.51909
Ribosome activity modulation	0.000137192	0	0	0.00011056	0.000199442	1.80392
Ribosome biogenesis bacterial	0.0021372	0.00203074	0.950188	0.00169986	0.00259274	1.52527
Ribosome LSU bacterial	0.00488748	0.00612043	1.25227	0.00340663	0.00658157	1.93199
Ribosome LSU eukaryotic and archaeal	2.14363e-06	0	0	6.90999e-06	0	0
Ribosome SSU bacterial	0.00370848	0.00549993	1.48307	0.00282619	0.00339051	1.19968
SCIFF peptide maturase system	5.14472e-05	0	0	6.90999e-05	0	0
Selenocysteine metabolism	0.000375136	2.82048e-05	0.0751855	0.00011747	0	0
Signal peptidase	0.000715973	0.000394867	0.551511	0.000490609	0.000199442	0.406518
Single-copy ribosomal proteins	0.00751343	0.00950501	1.26507	0.00527923	0.00897487	1.70003
Trans-translation by stalled ribosomes	0.000167203	0.000253843	1.51817	0.00015893	0.000199442	1.2549
Translation elongation factor G family	0.00177278	0.00138203	0.779584	0.00202463	0.000797766	0.394031
Translation elongation factors bacterial	0.00331405	0.00400508	1.20851	0.00232176	0.00199442	0.859011
Translation elongation factors eukaryotic and archaeal	0.000229369	0.000225638	0.983736	0.00019348	0.000199442	1.03081
Translation initiation factors bacterial	0.00155842	0.00194613	1.24878	0.00118852	0.00259274	2.18149
Translation initiation factors eukaryotic and archaeal	0.000887464	0.000846143	0.95344	0.000621899	0.00119665	1.92419
Translation termination factors bacterial	0.00123044	0.00239741	1.94841	0.00114015	0.00179497	1.57433
tRNA aminoacylation, Ala	0.000926049	0.00160767	1.73605	0.000690999	0.000797766	1.15451
tRNA aminoacylation, Arg	0.000604504	0.000564095	0.933154	0.000483699	0.00139609	2.88628
tRNA aminoacylation, Asp and Asn	0.00137407	0.00107178	0.780006	0.00107796	0.00139609	1.29512
tRNA aminoacylation, Cys	0.000542339	0.000507686	0.936104	0.000386959	0.000199442	0.515407
tRNA aminoacylation, Glu and Gln	0.00108468	0.00253843	2.34026	0.000725549	0.000398883	0.549767
tRNA aminoacylation, Gly	0.000396572	0.00126921	3.20046	6.21899e-05	0.000398883	6.41395
tRNA aminoacylation, Lys	0.000531621	0.000846143	1.59163	0.000393869	0.000398883	1.01273
tRNA aminoacylation, Phe	0.0012969	0.000902553	0.695932	0.0010365	0.00159553	1.53935
tRNA aminoacylation, Ser	0.000377279	0.000564095	1.49517	0.00029022	0.000199442	0.687209
tRNA aminoacylation, Thr	0.000660239	0.00132562	2.0078	0.000552799	0.00119665	2.16471
tRNA aminoacylation, Trp	0.000357987	0.000253843	0.709085	0.00024185	0.000398883	1.6493
tRNA aminoacylation, Tyr	0.00050161	0.000535891	1.06834	0.00035241	0.00119665	3.39562
tRNA synthetase relationships	0.00815866	0.0110281	1.3517	0.00613607	0.00857599	1.39763
Universal GTPases	0.00713186	0.00809477	1.13501	0.00489918	0.00498604	1.01773
Total "Protein Metabolism" sequences	37399	3481		9114	434
Total dataset sequences	466498	35455		144718	5014
1 NCBI SRR054690 (Swanson et al, 2011)
2 NCBI SRR100123 (Tun et al, 2012)
