# Supplementary material for: Metagenomic insights into the roles of Proteobacteria in the gastrointestinal microbiomes of healthy dogs and cats
Source: Microbiologyopen. 2018 Jun 17;7(5):e00677. doi: 10.1002/mbo3.677 (PMC6182564; doi:10.1002/mbo3.677)
Supplement: Supplementary file 2 [file MBO3-7-e00677-s002.xlsx]

## Sheet: Table S2
Table S2 "Amino Acids and Derivatives" Level 2 SEED subsystem relative sequence abundances for dog and cat faecal metagenome datasets
	Faecal metagenome sequence abundance, dog1	Proteobacteria sequence abundance, dog1	Subsystem fold-change difference, dog (Proteobacteria/Microbiome)	Faecal metagenome sequence abundance, cat2	Proteobacteria sequence abundance, cat2	Subsystem fold-change difference, cat (Proteobacteria/Microbiome)
A Hypothetical Protein Related to Proline Metabolism	0.000207932	0.000169229	0.813864	0.00017966	0	0
Alanine biosynthesis	0.00133763	0.000902553	0.674742	0.000974309	0.00159553	1.6376
Alanine, serine, glycine metabolism in plants	0.00160558	0.00242561	1.51074	0.00170677	0.0023933	1.40224
Amino acid racemase	0.000793144	0.0005923	0.746775	0.000573529	0.00139609	2.43421
Arginine and Ornithine Degradation	0.00170204	0.00208715	1.22626	0.00125071	0.000797766	0.637852
Arginine Biosynthesis extended	0.00183066	0.00267945	1.46365	0.00180351	0.00199442	1.10585
Arginine deiminase and agmatine deiminase pathways in Streptococci	0.00269455	0.0011564	0.429162	0.00212828	0.00159553	0.749683
Arginine Deiminase Pathway	0.000490892	0.000282048	0.574562	0.000469879	0	0
Arginine metabolism and urea cycle in plants	0.00302681	0.00344098	1.13683	0.00298512	0.00319107	1.06899
Aromatic amino acid degradation	6.64526e-05	0	0	1.382e-05	0	0
Aromatic amino acid interconversions with aryl acids	0.000493035	0.000564095	1.14413	0.000428419	0.000997208	2.32764
Branched chain amino acid degradation regulons	0.00103109	0.000620505	0.601797	0.000753189	0.000598325	0.794389
Branched-Chain Amino Acid Biosynthesis	0.00246518	0.00160767	0.652153	0.00248069	0.00398883	1.60795
Branched-chain amino acid metabolism in plants	0.00192713	0.00155126	0.804962	0.00205227	0.00398883	1.94362
Chorismate biosynthesis in plants	0.00116828	0.000987167	0.844975	0.00133363	0.00279218	2.09367
Chorismate biosynthesis in Streptococci	0.00212648	0.00203074	0.954977	0.00196244	0.00279218	1.42281
Chorismate Synthesis	0.00252734	0.00251022	0.993227	0.00219047	0.00378939	1.72995
Cinnamic Acid Degradation	0.000122187	5.64095e-05	0.461666	0.00013129	0	0
Common Pathway For Synthesis of Aromatic Compounds (DAHP synthase to chorismate)	0.00201073	0.0017769	0.88371	0.00176205	0.00319107	1.811
Creatine and Creatinine Degradation	6.21653e-05	0	0	0.00011747	0	0
Cyanophycin Metabolism	0.000111469	2.82048e-05	0.253028	0.00029713	0.000199442	0.671228
Cysteine Biosynthesis	0.00140622	0.000817938	0.581656	0.00104341	0.00119665	1.14687
Cysteine Biosynthesis, MCB 432	0.00140622	0.000817938	0.581656	0.00104341	0.00119665	1.14687
D-nopaline catabolic operon	4.71599e-05	0	0	8.29199e-05	0	0
Evolution of Proline Biosynthesis (for review by Fichman et al)	0.00214578	0.00366662	1.70876	0.00192098	0.0023933	1.24588
Glutamate dehydrogenases	0.000563775	0.000451276	0.800454	0.00035241	0	0
Glutamine synthetases	0.00066667	0.000366662	0.549991	0.000953579	0.00119665	1.2549
Glutamine, Glutamate, Aspartate and Asparagine Biosynthesis	0.00476529	0.00273586	0.574123	0.00450531	0.00378939	0.841093
Glutamine, glutamate, aspartate, asparagine metabolism in plants	0.00299251	0.0017769	0.593783	0.002764	0.00219386	0.793727
Glycine and Serine Utilization	0.00291963	0.00301791	1.03366	0.00277782	0.00378939	1.36416
Glycine Biosynthesis	0.000917474	0.00112819	1.22967	0.000690999	0.000598325	0.865884
Glycine cleavage system	0.000675244	0.000112819	0.167079	0.000504429	0.000398883	0.790761
Histidine Biosynthesis	0.00126046	0.00197433	1.56637	0.00138891	0.00339051	2.44113
Histidine Biosynthesis in plants	0.00175349	0.00248202	1.41547	0.00174823	0.00358995	2.05348
Histidine Biosynthesis in Streptococci	0.00177278	0.00248202	1.40007	0.00181733	0.00378939	2.08514
Histidine Degradation	0.000437301	0	0	0.000511339	0	0
Histidine Degradation in Streptococci	0.000484461	0	0	0.000545889	0	0
HMG CoA Synthesis	4.28726e-06	0	0
HMG-CoA	0.000576637	8.46143e-05	0.146738	0.00035932	0.000598325	1.66516
Indole-pyruvate oxidoreductase complex	0.000227225	0	0	0.00020039	0.000398883	1.99054
Isoleucine degradation	0.00108897	0.000225638	0.207204	0.000656449	0.000598325	0.911456
Ketoisovalerate oxidoreductase	6.00217e-05	0.000225638	3.75928	4.14599e-05	0.000398883	9.62093
Khodge314 Isoleucine Biosynthesis	0.00110397	0.000987167	0.894197	0.00122998	0.00259274	2.10796
L-2-amino-thiazoline-4-carboxylic acid-Lcysteine conversion	2.14363e-06	2.82048e-05	13.1575
Leucine Biosynthesis	0.00108253	0.000564095	0.521088	0.000981219	0.00199442	2.03259
Leucine Degradation and HMG-CoA Metabolism	0.000576637	8.46143e-05	0.146738	0.00035932	0.000598325	1.66516
Lysine and threonine metabolism in plants	0.00218865	0.00259484	1.18559	0.00212137	0.00219386	1.03417
Lysine biosynthesis AAA pathway 2	6.4309e-06	0	0
Lysine Biosynthesis DAP Pathway	0.00213934	0.00217177	1.01516	0.00187261	0.00279218	1.49107
Lysine biosynthesis in Streptococci	0.00451878	0.00329996	0.730277	0.00377976	0.00458716	1.21361
Lysine degradation	0.000231512	0.000141024	0.609142	0.00018657	0	0
Lysine fermentation	0.00203216	0.000761529	0.374738	0.00136127	0.000797766	0.586046
Lysine fermentation MCB 432	0.000966778	0.000169229	0.175044	0.000511339	0	0
MethanopterinAromatic	0.00155842	0.00101537	0.651539	0.00154093	0.00279218	1.81201
Methionine and cysteine metabolism in plants	0.00146624	0.00132562	0.904095	0.00111251	0.00199442	1.79272
Methionine Biosynthesis	0.00448233	0.00389226	0.868355	0.00410453	0.00498604	1.21476
Methionine Degradation	0.00309326	0.00298971	0.966522	0.00221811	0.00259274	1.1689
Methionine in Streptococci	0.00448233	0.00389226	0.868355	0.00410453	0.00498604	1.21476
Methionine Salvage	0.00226582	0.00152306	0.672188	0.0015893	0.00159553	1.00392
Phenylalanine and Tyrosine Branches from Chorismate	0.000655951	0.000789733	1.20395	0.000538979	0.000797766	1.48014
PII Superfamily	0.00139122	0.000479481	0.344649	0.00161003	0.00139609	0.867122
Poly-gamma-glutamate biosynthesis	0.000323688	0.000197433	0.609949	0.00022112	0.000199442	0.901962
Polyamine Metabolism	0.00292391	0.00166408	0.569128	0.00192098	0.000398883	0.207646
Proline metabolism in plants	0.000730978	0.000817938	1.11896	0.000587349	0.000199442	0.339562
Proline Synthesis	0.000896038	0.00126921	1.41647	0.000704819	0.000199442	0.282968
Proline, 4-hydroxyproline uptake and utilization	0.000201501	0.000535891	2.65949	0.00019348	0.000598325	3.09244
Putrescine utilization pathways	2.14363e-06	2.82048e-05	13.1575	6.90999e-06	0.000199442	28.8628
Sarcosine oxidases, monomeric and heterotetrameric	0.000745984	0.000958962	1.2855	0.000386959	0.000398883	1.03081
Sarcosine temp	0.000745984	0.000958962	1.2855	0.000386959	0.000398883	1.03081
Serine Biosynthesis	0.0011447	0.00172049	1.50301	0.00137509	0.00219386	1.59543
Threonine anaerobic catabolism gene cluster	0.000600217	0.000197433	0.328937	0.000614989	0.00119665	1.94581
Threonine and Homoserine Biosynthesis	0.00295178	0.00256663	0.86952	0.00273636	0.0023933	0.87463
Threonine degradation	0.00112969	0.000676914	0.599202	0.000988129	0.000398883	0.403675
Tryptophan biosynthesis in Streptococci	0.000600217	0.000761529	1.26876	0.00109869	0.000797766	0.726108
Tryptophan catabolism	0.000132905	0.000197433	1.48552	0.00013129	0	0
Tryptophan metabolism in plants	0.000345125	0.000451276	1.30757	0.000718639	0.000598325	0.83258
Tryptophan synthesis	0.00074384	0.000761529	1.02378	0.00133363	0.000797766	0.598192
Tyrosine and phenylalanine metabolism in plants	0.000240087	0.000507686	2.11459	0.00022112	0.000398883	1.80392
Urea decomposition	0.000160772	8.46143e-05	0.526299	6.90999e-05	0.000199442	2.88628
Urease subunits	0.000160772	8.46143e-05	0.526299	6.21899e-05	0.000199442	3.20698
Valine degradation	0.000917474	0.000225638	0.245934	0.000566619	0.000598325	1.05596
Total "Amino Acids and Derivatives" sequences	48476	3163		13466	571
Total dataset sequences	466498	35455		144718	5014
1 NCBI SRR054690 (Swanson et al, 2011)
2 NCBI SRR100123 (Tun et al, 2012)
