# Supplementary material for: Metagenomic insights into the roles of Proteobacteria in the gastrointestinal microbiomes of healthy dogs and cats
Source: Microbiologyopen. 2018 Jun 17;7(5):e00677. doi: 10.1002/mbo3.677 (PMC6182564; doi:10.1002/mbo3.677)
Supplement: Supplementary file 3 [file MBO3-7-e00677-s003.xlsx]

## Sheet: Table S3
Table S3 "Carbohydrates" Level 2 SEED subsystem relative sequence abundances for dog and cat faecal metagenome datasets
	Faecal metagenome sequence abundance, dog1	Proteobacteria sequence abundance, dog1	Subsystem fold-change difference, dog (Proteobacteria/Microbiome)	Faecal metagenome sequence abundance, cat2	Proteobacteria sequence abundance, cat2	Subsystem fold-change difference, cat (Proteobacteria/Microbiome)
2-O-alpha-mannosyl-D-glycerate utilization	0.000100751	0	0	0.00020039	0	0
Acetoin, butanediol metabolism	0.000347268	0.000423071	1.21828	0.000580439	0.00139609	2.40523
Acetone Butanol Ethanol Synthesis	0.00208575	0.00101537	0.486813	0.00112633	0.000199442	0.177072
Acetyl-CoA biosynthesis in plants	0.00064309	0.000423071	0.657873	0.000462969	0	0
Acetyl-CoA fermentation to Butyrate	0.00164631	0.000761529	0.462567	0.000877569	0.000199442	0.227266
acinetobacter tca	0.00208147	0.00307432	1.477	0.00180351	0.00458716	2.54346
alpha carboxysome	0.000523046	0.000282048	0.53924	0.000601169	0.000797766	1.32702
Alpha-Amylase locus in Streptocococcus	2.14363e-05	0	0	8.98299e-05	0	0
beta carboxysome	7.28835e-05	0.000169229	2.32191	8.29199e-05	0	0
Beta-Glucoside Metabolism	0.00159272	0	0	0.00187261	0.000199442	0.106505
beta-glucuronide utilization	1.28618e-05	0	0	2.073e-05	0	0
Butanol Biosynthesis	0.00145981	0.000310252	0.212529	0.000981219	0.00119665	1.21955
Calvin-Benson cycle	0.00251448	0.0035256	1.40212	0.00183115	0.00339051	1.85157
Calvin-Benson-Bassham cycle in plants	0.00132262	0.00256663	1.94057	0.000919029	0.00219386	2.38715
Carboxysome	0.000542339	0.000451276	0.832093	0.000373139	0.000797766	2.13798
Cellulosome	0.000645233	0	0	0.00113324	0	0
Chitin and N-acetylglucosamine utilization	0.00325618	0.000535891	0.164577	0.00249451	0	0
Chitobiose	2.14363e-06	2.82048e-05	13.1575
CitAB	2.14363e-06	2.82048e-05	13.1575
Citrate Metabolism KE	0.000544483	0.000987167	1.81304	0.000456059	0.000797766	1.74926
Citrate Metabolism KE2	7.71707e-05	0	0	5.52799e-05	0	0
Citrate Metabolism KE3	0.000818867	0.00124101	1.51552	0.000732459	0.00159553	2.17832
Citrate Metabolism KE4	0.000848878	0.00124101	1.46194	0.000773919	0.00179497	2.31933
CO2 uptake, carboxysome	7.28835e-05	0.000169229	2.32191	8.29199e-05	0	0
Conserved cluster around inner membrane protein gene yghQ, probably involved in polysaccharide biosynthesis	8.57453e-06	0.000112819	13.1575
D-allose utilization	1.07182e-05	0.000141024	13.1575	2.764e-05	0	0
D-galactarate, D-glucarate and D-glycerate catabolism	0.000473743	0.000479481	1.01211	0.00029022	0.000199442	0.687209
D-galactarate, D-glucarate and D-glycerate catabolism - gjo	0.000473743	0.000479481	1.01211	0.00029022	0.000199442	0.687209
D-galactonate catabolism	2.14363e-06	2.82048e-05	13.1575	6.90999e-06	0	0
D-Galacturonate and D-Glucuronate Utilization	0.00160129	0.00146665	0.915915	0.0031095	0.000199442	0.0641395
D-gluconate and ketogluconates metabolism	0.000252949	0.000366662	1.44955	0.000380049	0.000199442	0.524778
D-mannitol and D-mannose degradation in plants	0.000184352	0.000366662	1.98892	0.00016584	0.000199442	1.20262
D-ribose utilization	0.000803862	0.000564095	0.701732	0.000739369	0.000997208	1.34873
D-Sorbitol(D-Glucitol) and L-Sorbose Utilization	1.71491e-05	5.64095e-05	3.28937	1.382e-05	0	0
D-Tagatose and Galactitol Utilization	0.000771707	0.000197433	0.25584	0.000697909	0	0
Dehydrogenase complexes	1.07182e-05	5.64095e-05	5.26299	5.52799e-05	0	0
Deoxyribose and Deoxynucleoside Catabolism	0.00127332	0.000225638	0.177205	0.00105723	0.000199442	0.188646
Dihydroxyacetone kinases	0.000162916	0	0	9.67399e-05	0	0
EC 5.1.3.- Racemases and epimerases acting on carbohydrates and derivatives	0.00130333	0.000902553	0.692498	0.0013129	0.000797766	0.607638
Entner-Doudoroff Pathway	0.00397001	0.00389226	0.980416	0.0038074	0.00378939	0.995268
Ethanolamine utilization	0.000681675	0.000141024	0.206878	0.000635719	0.000997208	1.56863
Ethylmalonyl-CoA pathway of C2 assimilation	2.14363e-06	0	0
Ethylmalonyl-CoA pathway of C2 assimilation, GJO	2.14363e-06	0	0
Fermentations in Streptococci	0.00246089	0.00191792	0.779362	0.00240468	0.00279218	1.16115
Fermentations: Lactate	0.00140837	0.000535891	0.380505	0.00129217	0.000997208	0.771732
Fermentations: Mixed acid	0.00233656	0.00124101	0.531127	0.00225957	0.00299162	1.32398
Folate-mediated one-carbon metabolism in plants	0.00221008	0.00214356	0.969901	0.00212137	0.00339051	1.59826
Formaldehyde assimilation: Ribulose monophosphate pathway	0.001985	0.00253843	1.2788	0.00223193	0.00139609	0.625509
Fructooligosaccharides(FOS) and Raffinose Utilization	0.00190355	0.000197433	0.103719	0.00257743	0.000199442	0.0773801
Fructose utilization	0.00112969	0.000846143	0.749002	0.000739369	0.000598325	0.809237
Galactose degradation in plants	0.00175992	0.000620505	0.352575	0.00155475	0.00119665	0.769674
Glycerate metabolism	0.0010268	0.000958962	0.933933	0.000773919	0.000398883	0.515407
Glycerol and Glycerol-3-phosphate Uptake and Utilization	0.00126689	0.00155126	1.22447	0.000815379	0.000997208	1.223
Glycerol fermentation to 1,3-propanediol	0.000679531	0.000112819	0.166025	0.00028331	0	0
Glycogen metabolism	0.00297107	0.00205895	0.692998	0.00258434	0.000797766	0.308693
Glycolate, glyoxylate interconversions	0.000222938	0.000423071	1.89771	0.000456059	0.000199442	0.437315
Glycolysis and Gluconeogenesis	0.00628513	0.00581018	0.924433	0.00532069	0.00518548	0.974588
Glycolysis and Gluconeogenesis in plants	0.00633658	0.00617684	0.974792	0.0052585	0.00578381	1.0999
Glycolysis and Gluconeogenesis in Streptococci	0.00616937	0.0053025	0.859487	0.0058804	0.00458716	0.780075
Glycolysis and Gluconeogenesis, including Archaeal enzymes	0.00455307	0.00439994	0.966368	0.00363465	0.00358995	0.9877
Glycolysis test	0.00628299	0.00581018	0.924749	0.00527923	0.00518548	0.982241
Glyoxylate bypass	0.00059593	0.00135383	2.27179	0.000725549	0.00119665	1.6493
Hexose Phosphate Uptake System	6.4309e-06	0	0
Inositol catabolism	0.000107182	0	0	0.00021421	0	0
Isobutyryl-CoA to Propionyl-CoA Module	0.000437301	0	0	0.00019348	0	0
L-Arabinose CS	0.000906756	0.000535891	0.590997	0.00148565	0	0
L-Arabinose utilization	0.00101394	0.000338457	0.333805	0.00159621	0.000199442	0.124947
L-ascorbate utilization (and related gene clusters)	6.64526e-05	5.64095e-05	0.848869	0.00010365	0	0
L-fucose utilization	0.000450163	0.000423071	0.939819	0.000386959	0	0
L-fucose utilization temp	0.000171491	0	0	0.00021421	0	0
L-rhamnose utilization	0.000516615	0.000535891	1.03731	0.000801559	0	0
Lactate utilization	0.000445875	0.00205895	4.61776	0.000386959	0.000398883	1.03081
Lactate utilization temp	0.000469455	0.00225638	4.80638	0.000414599	0.000398883	0.962093
Lacto-N-Biose I and Galacto-N-Biose Metabolic Pathway	0.000623797	0.000451276	0.723435	0.000635719	0.000398883	0.627452
Lactose and Galactose Uptake and Utilization	0.00529263	0.00141024	0.266453	0.00552799	0.000398883	0.072157
Lactose utilization	0.00335907	0.000761529	0.226708	0.00391105	0	0
Malonate decarboxylase	1.07182e-05	0	0	2.073e-05	0	0
Malonate_	1.07182e-05	0	0	2.073e-05	0	0
Maltose and Maltodextrin Utilization	0.00343839	0.0012128	0.352725	0.00371757	0.000398883	0.107297
Mannitol Utilization	0.00100965	0.0005923	0.586639	0.000642629	0.000398883	0.620705
Mannose Metabolism	0.00201287	0.000676914	0.336293	0.00204536	0.000598325	0.292528
Melibiose degradation in plants	0.000325832	5.64095e-05	0.173125	0.000393869	0	0
Melibiose Utilization	0.000634515	0.000112819	0.177804	0.000428419	0.000398883	0.931058
Methanogenesis	8.57453e-05	0	0	8.29199e-05	0.000398883	4.81046
Methylcitrate cycle	4.0729e-05	0.000507686	12.465	6.21899e-05	0.00139609	22.4488
Methylglyoxal Metabolism	0.000340837	0.000479481	1.40677	0.000449149	0.000598325	1.33213
millsd methanogensis	8.57453e-05	0	0	8.29199e-05	0.000398883	4.81046
N-Acetyl-Galactosamine and Galactosamine Utilization	0.00270098	0.000423071	0.156637	0.0019348	0.000398883	0.206163
One-carbon metabolism by tetrahydropterines	0.00110611	0.000958962	0.866965	0.00120925	0.00219386	1.81423
Pentose phosphate pathway	0.00113612	0.000987167	0.868889	0.00101577	0.00159553	1.57076
Pentose phosphate pathway in plants	0.000857453	0.000987167	1.15128	0.000725549	0.00139609	1.92419
Peripheral Glucose Catabolism Pathways	0.000214363	8.46143e-05	0.394724	0.00035241	0.000199442	0.565937
Photorespiration (oxidative C2 cycle)	0.00154985	0.00143844	0.92812	0.00145801	0.00159553	1.09432
Photorespiration (oxidative C2 cycle) in plants	0.000988214	0.00135383	1.36997	0.00106414	0.00119665	1.12452
Propanediol utilization	0.000760989	0.000112819	0.148253	0.000400779	0.000199442	0.497634
Propionate-CoA to Succinate Module	0.000192927	0.000451276	2.33911	0.00025567	0.00119665	4.68045
Propionyl-CoA to Succinyl-CoA Module	0.000518759	0	0	0.000400779	0	0
Pyruvate Alanine Serine Interconversions	0.00132905	0.000987167	0.74276	0.000974309	0.00199442	2.04701
Pyruvate metabolism I: anaplerotic reactions, PEP	0.00300108	0.00279227	0.930421	0.00281928	0.0023933	0.848905
Pyruvate metabolism I: anaplerotic reactions, PEP in Mycobacteria	0.00364846	0.00349739	0.958593	0.00330298	0.0023933	0.724589
Pyruvate metabolism II: acetyl-CoA, acetogenesis from pyruvate	0.00130976	0.00163588	1.24899	0.00142346	0.00319107	2.24177
Pyruvate:ferredoxin oxidoreductase	0.00120901	0.000846143	0.699865	0.000870659	0.000398883	0.458139
Quinones HGM	0.000486604	0.000958962	1.97072	0.000608079	0.00159553	2.62389
Rubisco shunt in plants	0.00198072	0.00172049	0.868621	0.00144419	0.00259274	1.79529
Serine-glyoxylate cycle	0.00456165	0.00423071	0.927453	0.00438784	0.00678101	1.54541
Starch biosynthesis in plants	0.000715973	0.00135383	1.89089	0.000697909	0.000199442	0.28577
Starch degradation in plants	0.000911044	0.000507686	0.557257	0.00119543	0	0
Sucrose metabolism in plants	0.00480388	0.00521788	1.08618	0.00386959	0.00438771	1.1339
Sucrose utilization	0.00093248	0.000282048	0.302471	0.000974309	0.000199442	0.204701
Sucrose utilization Shewanella	0.000372992	0.000169229	0.453706	0.000366229	0	0
Sugar utilization in Thermotogales	0.0171598	0.00913834	0.532545	0.017807	0.00698045	0.392005
Tagatose utilization	7.07399e-05	0	0	6.21899e-05	0	0
TCA Cycle	0.00208147	0.00307432	1.477	0.00180351	0.00458716	2.54346
TCA cycle in plants	0.000887464	0.00163588	1.84332	0.000836109	0.00139609	1.66975
Trehalose metabolism in plants	0.000158629	0	0	6.21899e-05	0	0
Trehalose Biosynthesis	0.00109968	0.000564095	0.512962	0.00118161	0.000398883	0.337576
Trehalose Uptake and Utilization	0.000471599	0.000141024	0.299033	0.00020039	0	0
Unknown carbohydrate utilization ( cluster Ydj )	2.14363e-06	2.82048e-05	13.1575
Unknown carbohydrate utilization ( cluster Yeg )	2.14363e-06	2.82048e-05	13.1575	6.90999e-06	0	0
Unknown sugar utilization (cluster yphABCDEFG)	4.28726e-06	2.82048e-05	6.57873	3.455e-05	0	0
VC0266	2.14363e-06	0	0
Xylose utilization	0.00119829	0.000507686	0.423675	0.002073	0.000398883	0.192419
Xylose utilization in plants	0.000267954	0.000282048	1.0526	0.00035241	0.000199442	0.565937
Total "Carbohydrates" sequences	77151	4595		22637	626
Total dataset sequences	466498	35455		144718	5014
1 NCBI SRR054690 (Swanson et al, 2011)
2 NCBI SRR100123 (Tun et al, 2012)
