# Supplementary material for: Metagenomic insights into the roles of Proteobacteria in the gastrointestinal microbiomes of healthy dogs and cats
Source: Microbiologyopen. 2018 Jun 17;7(5):e00677. doi: 10.1002/mbo3.677 (PMC6182564; doi:10.1002/mbo3.677)
Supplement: Supplementary file 4 [file MBO3-7-e00677-s004.xlsx]

## Sheet: Table S4
Table S4 "Respiration" Level 2 SEED subsystem relative sequence abundances for dog and cat faecal metagenome datasets
	Faecal metagenome sequence abundance, dog1	Proteobacteria sequence abundance, dog1	Subsystem fold-change difference, dog (Proteobacteria/Microbiome)	Faecal metagenome sequence abundance, cat2	Proteobacteria sequence abundance, cat2	Subsystem fold-change difference, cat (Proteobacteria/Microbiome)
Anaerobic respiratory reductases	0.000951773	0.00138203	1.45206	0.000545889	0.000797766	1.46141
ATP Synthases HGM	0.00242873	0.00160767	0.661938	0.00226648	0.00119665	0.527978
Biogenesis of c-type cytochromes	0.000550913	0.00129742	2.35503	0.000559709	0.000598325	1.06899
Biogenesis of cytochrome c oxidases	1.50054e-05	0.000197433	13.1575	2.073e-05	0.000598325	28.8628
Carbon monoxide induced hydrogenase	0.0001179	0	0	0.00021421	0.000398883	1.86212
Energy-conserving hydrogenase (ferredoxin)				6.21899e-05	0	0
F0F1-type ATP synthase	0.00201073	0.00194613	0.967873	0.0016584	0.00199442	1.20262
Flavocytochrome C	7.93144e-05	0.00104358	13.1575	1.382e-05	0.000398883	28.8628
Formate dehydrogenase	6.4309e-05	0.000846143	13.1575	3.455e-05	0.000997208	28.8628
Formate hydrogenase	0.000205789	0.00157947	7.67519	0.00017275	0.00139609	8.08158
H2:CoM-S-S-HTP oxidoreductase	8.57453e-05	0	0	8.29199e-05	0.000398883	4.81046
Hydrogenases	0.000300108	0.00143844	4.79308	0.00031095	0.00279218	8.97953
Na(+)-translocating NADH-quinone oxidoreductase and rnf-like group of electron transport complexes	0.00172777	0.0011564	0.6693	0.00174823	0.00139609	0.798575
Na+ translocating decarboxylases and related biotin-dependent enzymes	0.000655951	0	0	0.000787739	0	0
NiFe hydrogenase maturation	4.50163e-05	0.000225638	5.01237	0.00022803	0.000598325	2.62389
Respiration / HGM	0.00152627	0.00535891	3.51112	0.00147874	0.00757878	5.12517
Respiration / Human gut microbiome	0.00150912	0.0053307	3.53233	0.00137509	0.0071799	5.22141
Respiration HGM	0.00152627	0.00535891	3.51112	0.00147874	0.00757878	5.12517
Respiratory Complex I	0.00109754	0.000705119	0.642454	0.00108487	0.000199442	0.183839
Respiratory dehydrogenases 1	0.000859596	0.000874348	1.01716	0.000594259	0.000997208	1.67807
Soluble cytochromes and functionally related electron carriers	0.000450163	0.000394867	0.877164	0.000538979	0.000199442	0.370036
Soluble electron carriers in plants	2.14363e-06	2.82048e-05	13.1575
Succinate dehydrogenase	0.00100536	0.00327175	3.2543	0.000732459	0.0047866	6.53497
Terminal cytochrome C oxidases	6.4309e-06	8.46143e-05	13.1575	6.90999e-06	0.000199442	28.8628
Terminal cytochrome d ubiquinol oxidases	0.000467312	0.00146665	3.13848	0.000421509	0.000797766	1.89264
Terminal cytochrome oxidases	0.000467312	0.00146665	3.13848	0.000421509	0.000797766	1.89264
trimethylamine N-oxide (TMAO) reductase	2.14363e-05	0.000282048	13.1575	2.073e-05	0.000598325	28.8628
Ubiquinone Menaquinone-cytochrome c reductase complexes	2.14363e-06	2.82048e-05	13.1575
V-Type ATP synthase	0.000891751	0	0	0.000988129	0	0
V-Type ATP synthase in plants (vacuolar)	0.000891751	0	0	0.000988129	0	0
Total "Respiration" sequences	9313	1325		2726	223
Total dataset sequences	466498	35455		144718	5014
1 NCBI SRR054690 (Swanson et al, 2011)
2 NCBI SRR100123 (Tun et al, 2012)
