# Supplementary material for: Metagenomic insights into the roles of Proteobacteria in the gastrointestinal microbiomes of healthy dogs and cats
Source: Microbiologyopen. 2018 Jun 17;7(5):e00677. doi: 10.1002/mbo3.677 (PMC6182564; doi:10.1002/mbo3.677)
Supplement: Supplementary file 5 [file MBO3-7-e00677-s005.xlsx]

## Sheet: Table S5
Table S5 "Virulence" Level 2 SEED subsystem relative sequence abundances for dog and cat faecal metagenome datasets
	Faecal metagenome sequence abundance, dog1	Proteobacteria sequence abundance, dog1	Subsystem fold-change difference, dog (Proteobacteria/Microbiome)	Faecal metagenome sequence abundance, cat2	Proteobacteria sequence abundance, cat2	Subsystem fold-change difference, cat (Proteobacteria/Microbiome)
Aminoglycoside adenylyltransferases	4.28726e-06	0	0	2.073e-05	0	0
Arsenic resistance	0.000203645	0	0	0.0001382	0	0
Beta-lactamase	0	0	-	6.90999e-06	0	0
BlaR1 Family Regulatory Sensor-transducer Disambiguation	0.00144052	0.00064871	0.45033	0.00125071	0.00119665	0.956777
Cadmium resistance	4.93035e-05	0	0	4.14599e-05	0.000398883	9.62093
Cobalt-zinc-cadmium resistance	0.00158843	0.000253843	0.159807	0.00127835	0.000997208	0.780075
Copper homeostasis	0.00125188	0.0011564	0.923726	0.000960489	0.00119665	1.24588
Copper homeostasis: copper tolerance	0.000351556	0.00064871	1.84525	0.00022803	0.000598325	2.62389
Heat shock protein Hsp22.5 involved in pathogenesis of Mycobacterium tuberculosis	0.000334407	0.000423071	1.26514	0.00030404	0.000598325	1.96792
Legionella pneumophila Potential Resistome	0.00502253	0.00671273	1.33652	0.00415981	0.00618269	1.48629
Mercuric reductase				1.382e-05	0	0
Methicillin resistance in Staphylococci	0.00134834	0.00107178	0.794887	0.00132672	0.00179497	1.35294
Monika MRSA	0.00134834	0.00107178	0.794887	0.00132672	0.00179497	1.35294
Multidrug efflux pump in Campylobacter jejuni (CmeABC operon)	0.00122616	0.00298971	2.43827	0.00113324	0.00159553	1.40794
Multidrug Resistance Efflux Pumps	0.00536337	0.00502045	0.936063	0.00424964	0.00438771	1.03249
Multidrug Resistance, Tripartite Systems Found in Gram Negative Bacteria	0.00047803	2.82048e-05	0.0590021	0.000414599	0	0
Mycobacterial MmpL2 membrane protein cluster	0.000199358	0.000817938	4.10287	0.0001382	0.000797766	5.77256
Mycobacterial MmpL6 membrane protein cluster	0.000786713	0.00135383	1.72087	0.000767009	0.00219386	2.86028
Mycobacterium virulence operon involved in an unknown function with a Jag Protein and YidC and YidD	0.000450163	0.000676914	1.50371	0.000414599	0.000797766	1.92419
Mycobacterium virulence operon involved in DNA transcription	0.00283817	0.00335637	1.18258	0.00208682	0.00219386	1.05129
Mycobacterium virulence operon involved in fatty acids biosynthesis	0.000122187	0	0	7.60099e-05	0	0
Mycobacterium virulence operon involved in protein synthesis (LSU ribosomal proteins)	0.000392285	0.0005923	1.50987	0.000373139	0.00159553	4.27597
Mycobacterium virulence operon involved in protein synthesis (SSU ribosomal proteins)	0.00196142	0.00245381	1.25104	0.00125071	0.000997208	0.797314
Mycobacterium virulence operon involved with a dormancy regulon	6.64526e-05	5.64095e-05	0.848869	4.14599e-05	0	0
Mycobacterium virulence operon involved with a mostly uncharacterized dormancy regulon	2.358e-05	0	0	4.14599e-05	0	0
Mycobacterium virulence operon possibly involved in quinolinate biosynthesis	0.00108468	0.0005923	0.546061	0.000773919	0.000997208	1.28852
Resistance to fluoroquinolones	0.00273527	0.00389226	1.42299	0.00230103	0.00438771	1.90685
Resistance to Vancomycin	5.35908e-05	0	0	0.00013129	0	0
Streptococcus agalactiae virulome	0.000282959	8.46143e-05	0.299033	0.000380049	0	0
Streptococcus pneumoniae Vancomycin Tolerance Locus	1.07182e-05	0	0	3.455e-05	0	0
Streptothricin resistance	6.4309e-06	0	0	1.382e-05	0	0
Type 4 secretion and conjugative transfer	0.000150054	0.00112819	7.51855	7.60099e-05	0.00139609	18.3672
Zinc resistance	0.000150054	2.82048e-05	0.187964	0.000386959	0.000398883	1.03081
Total "Virulence" sequences	14613	1243		3783	183
Total dataset sequences	466498	35455		144718	5014
1 NCBI SRR054690 (Swanson et al, 2011)
2 NCBI SRR100123 (Tun et al, 2012)
