# Supplementary material for: Metagenomic insights into the roles of Proteobacteria in the gastrointestinal microbiomes of healthy dogs and cats
Source: Microbiologyopen. 2018 Jun 17;7(5):e00677. doi: 10.1002/mbo3.677 (PMC6182564; doi:10.1002/mbo3.677)
Supplement: Supplementary file 6 [file MBO3-7-e00677-s006.xlsx]

## Sheet: Table S6
Table S6 "Virulence, Disease and Defense" SEED Level 2 subsystem relative sequence abundances for dog and cat faecal metagenome datasets
	Faecal metagenome sequence abundance, dog1	Proteobacteria sequence abundance, dog1	Subsystem fold-change difference, dog (Proteobacteria/Microbiome)	Faecal metagenome sequence abundance, cat2	Proteobacteria sequence abundance, cat2	Subsystem fold-change difference, cat (Proteobacteria/Microbiome)
Adhesins in Staphylococcus				6.90999e-06	0	0
Adhesion of Campylobacter	0.024073	0.0189274	0.78625	9.67399e-05	0	0
Bacitracin Stress Response	0.00304372	0	0	2.764e-05	0	0
Bacterial cyanide production and tolerance mechanisms	0.0174322	0.113565	6.51465	8.98299e-05	0.000997208	11.1011
C jejuni colonization of chick caeca	0.149972	0.0820189	0.546894	0.0011056	0.000797766	0.72157
Colicin V and Bacteriocin Production Cluster	0.203929	0.141956	0.696104	0.00120234	0.00119665	0.995268
Cytolethal distending toxin of Campylobacter jejuni	0.000830105	0.00946372	11.4006	2.073e-05	0.000598325	28.8628
Cytolethal distending toxins	0.000830105	0.00946372	11.4006	2.073e-05	0.000598325	28.8628
Legionella pneumophila Virulome	0.145268	0.312303	2.14983	0.00100886	0.0023933	2.37228
Listeria surface proteins: Internalin-like proteins	0.000276702	0	0
Listeria surface proteins: LPXTG motif	0	0	-	0	0	-
Mediator of hyperadherence YidE in Enterobacteria and its conserved region	0.000553403	0.00630915	11.4006
MLST	0.149142	0.123028	0.824907	0.000836109	0.000598325	0.715606
MRSA analysis Oli	0.284449	0.170347	0.598866	0.0024876	0.0023933	0.962093
Streptococcus pyogenes recombinatorial zone	0.00608744	0	0	9.67399e-05	0	0
Streptococcus pyogenes Virulome	0.00193691	0	0	6.21899e-05	0	0
Streptolysin S Biosynthesis and Transport	0.000553403	0	0
Tolerance to colicin E2	0.0116215	0.0126183	1.08577	2.764e-05	0	0
Total "Virulence, Disease and Defense" sequences	3614	317		1026	48
Total dataset sequences	466498	35455		144718	5014
1 NCBI SRR054690 (Swanson et al, 2011)
2 NCBI SRR100123 (Tun et al, 2012)
